# Supplementary material for: Discovery of Pathogenic Variants Associated with Idiopathic Recurrent Pregnancy Loss Using Whole-Exome Sequencing
Source: Int J Mol Sci. 2024 May 17;25(10):5447. doi: 10.3390/ijms25105447 (PMC11121708; doi:10.3390/ijms25105447)
Supplement: Supplementary file 1 [file ijms-25-05447-s001.zip]

Archive with 1 entries (1 files):
- ijms-2993324-supplementary.pdf
